# Supplementary material for: Complementary Network-Based Approaches for Exploring Genetic Structure and Functional Connectivity in Two Vulnerable, Endemic Ground Squirrels
Source: Front Genet. 2017 Jun 14;8:81. doi: 10.3389/fgene.2017.00081 (PMC5469978; doi:10.3389/fgene.2017.00081)
Supplement: Supplementary file 2 [file DataSheet1.XLS]

## Sheet: NIDGS
Northern Idaho ground squirrel genotypes
Sampled in 2002 and 2006
npops = 15
nloci = 9
			B109		B126		D117		GS12		GS17		GS26		GS3		IGS110b		Bibl36
Species	Sex	pop = ChS
N	F	ChS A0050	225	225	176	176	230	230	144	144	153	153	114	114	115	117	132	132	120	120
N	M	ChS D0938	217	225	176	184	238	242	148	166	151	155	116	116	115	117	132	132	118	126
N	F	ChS D0939*	217	219	184	184	238	242	144	148	153	157	108	116	117	117	132	132	126	130
N	F	ChS D0944	217	219	176	186	234	246	144	166	153	153	114	116	115	117	132	132	120	126
N	F	ChS D0945	217	217	176	178	234	238	148	148	151	151	116	116	117	117	132	132	118	118
N	F	ChS D0946	217	225	184	184	238	238	144	148	151	151	116	116	117	117	132	132	118	130
N	F	ChS D0947	215	219	176	184	242	246	144	144	153	155	116	116	117	117	132	132	126	126
N	F	ChS D0951	217	217	176	184	230	238	148	166	151	161	114	114	115	115	132	132	130	130
N	F	ChS D0952*	219	225	184	184	238	242	144	144	151	153	108	116	115	117	132	132	126	130
N	F	ChS D0953	219	219	176	176	234	246	144	144	151	161	114	116	115	117	132	132	118	120
		pop = ChSAG
N	F	ChSAGA016	217	219	176	176	234	238	144	160	149	151	116	116	115	115	132	132	126	126
N	F	ChSAGA041	215	217	176	184	230	246	160	166	151	153	114	116	115	117	132	135	120	130
N	F	ChSAGA042	215	215	186	186	234	234	144	148	161	161	116	116	117	117	132	132	120	126
N	F	ChSAGA043	215	219	186	186	234	234	144	148	151	161	114	116	115	117	132	132	120	120
N	F	ChSAGA046	217	217	176	184	246	246	160	164	151	161	116	116	117	117	132	132	120	126
N	F	ChSAGA047	217	225	176	176	230	234	144	166	153	161	114	116	115	117	132	132	120	120
N	F	ChSAGA048	215	225	176	176	230	234	144	166	153	161	114	116	115	117	132	132	118	120
N	F	ChSAGA156	215	217	176	186	234	246	144	166	153	161	116	116	117	117	132	132	120	120
N	F	ChSAGA157	219	225	176	176	230	234	144	144	153	161	116	116	117	117	132	132	120	120
N	M	ChSAGD825	215	217	176	176	242	246	144	166	153	161	116	116	117	117	132	132	120	126
		pop = CS
N	F	CS D0294	219	219	184	184	234	234	148	148	151	151	116	116	117	117	144	144	134	134
N	M	CSE01	229	229	176	184	230	234	162	162	151	151	116	116	115	117	132	132	118	118
N	M	CSE02	219	219	176	184	230	238	156	164	151	151	116	118	117	117	132	132	118	118
N	F	CSE03	219	229	184	184	230	238	0	0	165	165	116	116	115	115	132	132	118	118
N	M	CSE05	219	219	184	184	234	238	164	164	151	151	118	118	115	115	132	144	134	134
N	F	CSE06	215	219	176	184	230	238	162	162	151	151	114	118	115	115	132	132	134	134
N	F	CSE07	219	219	184	184	230	230	162	164	163	165	116	116	115	115	144	144	118	118
N	F	CSE08	219	219	176	176	230	230	164	164	151	151	116	116	117	117	132	144	134	134
N	M	CSE09	213	219	176	178	234	234	154	156	151	151	116	116	115	117	132	132	118	118
N	F	CSE11	219	219	184	184	230	238	162	164	151	151	118	118	115	115	144	144	134	134
N	F	CSE12	215	219	176	176	238	238	156	164	151	151	118	118	119	119	132	132	120	120
N	F	CSE13	215	219	184	184	234	238	162	162	151	151	118	118	115	115	132	132	134	134
N	F	CSE15	219	229	178	184	238	242	144	164	151	151	116	116	117	117	132	132	118	134
N	F	CSE16	215	215	184	184	234	238	160	162	151	151	116	116	0	0	132	132	120	120
N	M	CSE17	219	219	184	184	230	234	164	164	151	151	116	116	115	115	132	132	134	134
N	M	CSE18	219	219	184	184	230	238	148	164	149	149	116	116	115	115	144	144	134	134
N	F	CSE19	219	219	176	184	230	238	148	164	0	0	116	116	115	117	132	144	118	118
N	F	CSE20	219	219	184	184	230	230	162	162	162	162	116	116	115	117	132	144	118	134
N	M	CSW01	217	219	178	184	230	234	156	162	151	151	116	116	117	117	132	132	118	128
N	F	CSW03	215	215	176	176	234	234	156	160	161	161	116	116	115	117	132	132	134	134
N	F	CSW04	219	219	176	176	234	238	156	156	151	151	116	116	115	115	132	132	134	134
N	F	CSW06	215	215	180	184	238	238	148	158	0	0	116	116	115	115	132	132	118	118
N	F	CSW07	219	219	174	178	230	242	158	158	149	149	116	116	115	115	132	132	134	134
N	M	CSW08	217	217	176	178	230	230	162	162	151	151	116	116	0	0	132	132	118	118
N	M	CSW09	217	217	184	184	230	230	164	164	151	151	114	116	117	117	132	132	128	128
		pop = CSAG
N	M	CSAGA102	215	0	174	184	238	242	156	156	149	151	116	116	115	117	132	132	118	118
N	F	CSAGA103	217	229	174	178	230	238	156	158	151	161	116	116	115	117	132	132	118	134
N	M	CSAGA104	217	219	184	186	230	234	144	156	151	161	116	116	117	117	132	132	126	134
N	M	CSAGA105	215	219	176	184	230	238	156	164	149	149	116	116	115	117	132	132	118	134
N	M	CSAGA106	219	219	174	174	234	242	156	156	149	149	116	116	115	117	132	132	118	134
N	M	CSAGA107	219	219	176	186	230	234	148	164	151	151	116	116	115	115	132	132	118	130
N	F	CSAGA108	217	219	174	184	230	234	156	164	151	161	116	116	117	117	132	132	118	134
N	F	CSAGA109	215	229	174	178	230	234	156	158	151	161	116	116	115	117	132	132	118	134
N	M	CSAGA110	219	219	176	186	238	238	144	162	151	151	116	118	115	117	132	132	126	134
N	M	CSAGA111	219	229	176	184	234	234	156	162	151	151	116	116	117	117	132	135	118	134
N	F	CSAGA158	217	229	176	184	234	238	144	164	151	151	116	116	117	117	132	135	118	120
N	F	CSAGB349	215	219	184	184	238	242	156	164	149	151	116	116	115	115	132	132	118	134
N	F	CSAGC075	215	217	178	184	230	234	164	164	151	0	116	118	115	117	132	132	126	126
N	M	CSAGC299	217	221	176	184	238	238	148	164	149	151	116	118	117	117	132	132	118	130
N	F	CSAGD055	215	217	176	184	238	238	156	164	149	151	116	118	115	115	132	132	126	134
N	M	CSAGD264	215	219	174	184	238	238	162	164	151	151	114	118	115	115	132	135	118	134
N	M	CSAGD265	217	219	176	178	230	234	156	156	151	151	116	116	117	117	132	132	118	118
N	F	CSAGD267	217	221	176	178	230	238	148	164	149	149	116	118	117	117	132	132	126	130
N	F	CSAGD295	215	219	174	176	230	238	158	164	149	161	116	118	115	117	132	132	118	134
N	F	CSAGD802	215	219	176	178	230	234	156	156	151	0	116	116	117	117	132	132	118	134
N	F	CSAGD803	215	219	176	178	230	238	156	158	149	151	116	116	115	115	132	132	118	134
N	F	CSAGD808	219	219	176	176	230	238	156	156	151	151	116	122	115	115	132	132	118	118
N	M	CSAGD810	219	229	176	184	230	230	156	156	149	161	116	116	115	115	132	135	0	0
N	F	CSAGD811	215	219	176	184	234	238	148	164	151	161	116	118	115	115	132	132	118	134
N	F	CSAGD812	215	219	174	176	234	238	148	148	151	151	114	118	115	115	132	135	130	134
N	M	CSAGD824	219	0	178	186	230	234	164	164	151	151	116	116	115	117	132	132	118	126
		pop = CW
N	F	CW D0940	225	225	176	176	230	234	148	164	151	151	108	116	115	117	132	147	118	130
N	M	CW D0941	219	219	176	178	238	238	156	166	151	151	108	116	115	117	132	153	120	126
N	F	CW D0942	211	219	176	178	238	242	156	160	151	151	116	118	115	115	132	153	118	130
N	M	CW D0943	219	225	176	180	234	242	156	164	151	151	116	122	115	115	153	153	118	118
N	F	CW D0948	219	225	176	176	234	238	148	166	151	151	116	116	115	115	132	147	118	118
N	F	CW D0949	219	219	176	176	238	238	160	160	151	151	116	116	117	117	132	132	118	118
N	M	CW D0950	219	225	176	176	238	238	148	148	151	151	116	122	115	117	147	153	118	118
		pop = HU
N	F	HU A0077	219	223	184	184	238	238	144	144	151	151	118	118	115	115	132	132	126	126
N	M	HU A0078	219	219	176	184	230	238	156	162	165	165	116	118	115	115	132	144	126	134
N	F	HU A0079	219	219	184	184	230	230	144	156	151	151	118	118	115	115	132	144	118	126
N	0	HU A0080	219	219	176	176	238	246	144	148	151	151	118	118	115	115	153	153	118	118
N	M	HU A0081	219	223	186	186	246	246	144	144	151	151	118	118	115	115	132	153	118	118
N	F	HU A0082	219	223	186	186	238	246	144	144	151	151	116	118	117	117	132	132	118	126
N	M	HU A0091	223	223	176	184	238	238	144	144	151	167	118	118	115	115	153	153	118	126
N	M	HU A0092	219	223	176	184	238	238	144	162	151	151	118	118	115	115	132	153	118	126
N	F	HU A0093	219	219	186	186	238	238	144	148	151	167	118	118	115	115	153	153	118	126
N	F	HU A0094	217	219	184	184	230	238	144	144	151	165	118	118	115	115	132	132	118	134
N	F	HU A0096	219	223	184	184	238	238	144	144	151	151	116	118	115	115	132	153	118	118
N	F	HU A0097	219	219	186	186	238	238	148	148	151	151	118	118	115	115	132	132	126	126
N	F	HU A0098	219	223	184	186	238	246	144	148	151	151	118	118	115	115	132	153	118	118
N	F	HU E11	219	223	186	186	230	238	144	156	151	151	116	118	115	115	132	153	126	126
N	M	HU E13	219	223	176	186	238	246	144	144	151	151	118	118	115	115	132	132	118	126
N	F	HU E15	217	219	176	184	238	238	144	148	151	167	116	118	115	115	153	153	118	126
N	M	HU E17	219	223	184	184	238	238	148	162	151	165	118	118	115	115	132	132	134	134
N	F	HU E19	223	223	184	184	230	238	144	144	0	0	116	116	115	115	132	132	126	134
N	M	HU E27	219	219	184	186	238	246	148	162	151	151	116	116	115	115	132	132	118	118
N	F	HU E29	219	219	184	186	238	238	144	156	151	165	118	118	115	115	132	144	118	126
N	F	HU E31	219	219	176	186	230	238	148	162	151	165	116	118	115	115	132	132	126	126
N	M	HU E33	219	223	176	186	238	246	144	144	151	151	116	116	115	115	153	153	118	140
N	F	HU E35	219	219	176	186	238	238	144	148	151	151	118	118	115	115	153	153	118	118
		pop = HW
N	F	HW A0083	225	225	178	182	230	238	156	160	151	167	116	116	115	115	135	135	118	126
N	M	HW A0084	219	219	176	176	238	242	148	148	151	151	116	116	117	117	132	132	118	126
N	F	HW A0085	219	225	182	186	230	242	156	156	151	167	116	116	115	117	132	132	118	126
N	M	HW A0086	219	225	176	182	242	242	148	156	151	167	122	122	115	117	132	132	118	118
N	M	HW A0087*	225	225	176	176	230	238	148	164	149	149	116	116	115	115	132	153	126	130
N	F	HW A0088	217	219	178	178	238	242	148	164	145	151	116	116	115	115	153	153	118	130
N	M	HW A0089	219	219	176	176	230	238	148	148	167	167	108	116	115	115	132	132	118	126
N	F	HW A0090	219	225	178	182	242	242	156	156	167	167	116	116	115	117	135	135	118	118
N	F	HW A0099	225	225	176	176	0	0	148	148	167	167	108	116	115	115	132	153	140	140
N	F	HW A0100*	217	219	176	176	230	238	156	164	151	151	116	122	115	117	135	135	118	126
N	F	HW E00	217	225	176	178	238	242	148	156	151	151	116	116	115	117	132	135	118	118
N	F	HW E02	225	225	176	178	238	238	156	156	151	167	116	116	117	117	132	153	118	118
N	F	HW E04	225	225	178	178	230	242	156	164	151	167	116	116	117	117	153	153	118	126
N	F	HW E06	225	225	176	182	242	242	148	156	151	151	116	122	115	115	135	153	118	118
N	F	HW E08	219	225	176	178	242	242	148	164	151	151	116	116	115	115	132	132	126	130
N	M	HW E21*	225	225	176	182	242	242	148	156	151	167	116	122	117	117	135	153	118	126
N	F	HW E23	219	225	176	182	230	242	156	164	167	167	116	118	115	117	135	135	126	126
N	M	HW E2E	219	219	176	182	230	238	156	164	151	167	116	116	117	117	135	138	118	126
		pop = LCL
N	F	LCL D1284	219	225	176	184	230	234	148	156	151	151	116	118	115	115	135	153	118	130
N	M	LCL D1285	217	219	176	184	230	234	148	164	151	151	110	118	117	117	132	132	126	126
N	F	LCL D1286	217	225	176	182	230	234	164	164	151	151	118	118	115	115	132	135	126	130
N	F	LCL D1287*	217	231	176	176	230	242	156	164	151	151	116	118	115	115	135	153	130	130
N	F	LCL D1288*	217	225	176	184	234	234	164	164	151	165	118	120	117	117	132	132	126	126
N	F	LCL D1289	219	219	184	184	234	242	152	160	151	151	118	118	115	115	132	132	126	126
N	M	LCL D1290*	217	225	182	184	234	242	148	164	151	151	118	120	115	115	153	153	118	118
N	F	LCL D1291	219	225	176	184	242	242	162	162	151	151	116	116	115	115	135	153	118	130
N	F	LCL D1293	217	219	182	184	234	234	148	164	151	151	116	116	115	115	135	153	130	130
N	F	LCL D1295	217	225	176	184	234	234	148	148	151	151	118	118	115	115	132	135	126	126
N	F	LCL D1296	217	217	182	182	234	234	148	148	165	165	118	118	115	115	153	153	126	126
N	F	LCL D1298	0	0	176	184	234	234	164	164	151	151	118	118	115	115	132	132	118	118
N	M	LCL D1299	217	231	176	184	230	234	164	164	151	151	116	116	117	117	132	132	118	126
N	F	LCL D1402	225	225	176	176	230	242	148	164	151	151	114	114	115	117	135	135	130	130
N	F	LCL D1403	217	217	178	178	234	234	152	152	151	151	120	120	117	117	132	132	124	130
N	F	LCL D1404	219	225	184	184	234	242	164	164	151	151	116	116	115	115	132	132	118	118
N	F	LCL D1406	217	217	176	184	234	234	162	162	151	151	116	116	115	115	132	153	126	126
N	F	LCL D1407	217	219	182	182	234	234	148	156	151	151	118	118	115	115	132	153	118	126
N	M	LCL D1408	217	219	182	184	234	234	156	162	151	151	120	120	115	115	132	135	126	126
N	M	LCL D1409	219	219	176	184	230	234	148	148	151	151	116	118	115	117	132	135	118	130
		pop = LM
N	M	LM01	221	225	184	184	230	238	148	164	151	151	116	116	115	117	144	147	126	130
N	M	LM02	215	217	184	184	238	242	148	164	151	151	116	116	115	115	132	138	126	126
N	F	LM03	215	221	182	184	234	242	164	164	151	151	116	116	117	117	138	144	126	130
N	F	LM04	215	217	184	184	230	230	148	162	151	151	116	118	115	115	138	144	126	126
N	F	LM05	221	225	184	184	230	238	148	148	151	161	106	116	117	117	138	144	126	126
N	F	LM06	215	221	184	184	234	234	148	148	151	151	116	116	115	115	147	147	126	126
N	M	LM07	221	221	184	184	238	238	148	148	151	151	116	116	117	117	132	132	126	126
N	M	LM08	217	221	176	184	230	238	148	148	151	151	106	116	117	117	144	147	126	126
N	F	LM09	215	225	184	184	234	238	148	148	151	151	116	116	115	117	132	138	126	126
N	F	LM10	215	221	184	184	230	238	148	148	151	151	106	106	115	117	132	132	126	130
N	F	LM11	215	225	184	184	230	234	148	148	151	151	118	118	115	115	138	138	130	130
N	F	LM12	225	225	184	184	234	238	148	148	151	151	116	118	117	117	132	132	126	126
N	F	LM13	215	217	184	184	230	230	148	148	151	151	118	118	115	115	144	144	126	126
N	F	LM14	221	221	176	176	230	238	164	164	151	161	115	116	115	115	144	144	130	130
N	M	LM15	221	225	176	184	234	234	148	164	151	161	116	116	115	115	132	132	130	130
N	F	LM16	215	221	176	184	238	242	148	164	151	151	116	116	115	115	138	147	126	130
N	M	LM17	215	221	176	184	238	242	148	164	151	151	116	116	115	115	138	147	126	130
N	M	LM18	215	221	184	184	234	234	148	148	151	151	116	118	115	115	138	138	130	130
N	F	LM19	221	225	184	184	234	234	148	164	151	161	108	118	115	115	132	144	130	130
N	F	LM20	215	225	184	184	230	230	148	148	151	151	106	116	115	117	144	147	126	126
N	M	LM21	215	225	184	184	230	234	148	148	151	151	106	118	115	117	138	147	126	126
N	F	LM22	217	225	184	184	230	230	148	148	151	151	106	118	115	117	138	144	126	126
N	F	LM23	215	225	184	184	234	234	148	164	151	151	116	118	115	115	138	144	126	126
N	M	LM24	217	221	176	184	230	238	148	148	151	151	106	116	117	117	144	147	126	126
		pop = LV
N	F	LV D1224	215	215	176	176	246	246	160	160	151	151	116	116	115	117	135	135	126	126
N	F	LV01	217	221	176	176	234	238	148	148	151	151	116	116	115	115	138	138	118	130
N	F	LV02	217	229	170	176	234	234	144	144	165	165	116	116	117	117	135	138	126	126
N	F	LV03	221	221	176	176	238	238	164	164	151	151	116	116	117	117	135	135	118	118
N	M	LV04*	215	217	176	184	230	238	148	160	151	151	116	118	115	117	132	135	120	126
N	F	LV05	221	221	176	184	234	242	162	162	151	151	116	118	115	117	132	138	118	126
N	F	LV06	215	217	176	176	218	218	164	164	151	151	118	118	115	117	135	135	118	118
N	M	LV07	229	229	176	176	246	246	160	162	151	151	116	116	117	117	135	135	118	126
N	F	LV08	215	215	176	184	230	242	160	162	151	165	116	116	115	117	132	135	120	126
N	F	LV09	215	217	176	176	230	246	148	160	151	151	116	118	115	115	135	138	118	118
N	M	LVCG1*	217	221	170	184	238	246	158	158	159	159	116	116	115	117	135	147	126	126
N	M	LVCG2	221	229	176	176	234	246	162	164	151	151	116	116	117	117	132	135	126	126
N	F	LVCG3	221	221	176	176	242	242	164	164	0	0	116	116	115	115	138	138	126	126
N	F	LVCG4	215	215	176	176	234	242	148	164	151	151	118	118	115	117	132	138	118	118
N	F	LVCG5	215	221	176	176	242	242	148	154	151	151	116	116	115	115	138	138	120	126
N	M	LVCG9	219	225	184	184	238	238	160	160	165	165	116	116	115	115	132	147	118	118
N	F	LVGS2	217	217	176	176	234	242	160	162	151	151	116	116	117	117	132	132	118	126
N	F	LVGS7	221	225	176	176	238	238	148	148	151	161	116	118	117	117	135	135	120	120
		pop = LVAG
N	M	LVAGA23	217	217	176	176	238	242	148	164	151	151	116	116	117	117	132	135	130	130
N	F	LVAGA24	217	217	176	184	230	234	148	162	151	151	116	116	117	117	132	144	118	126
N	F	LVAGA25	217	221	176	184	238	242	148	160	151	151	116	118	115	117	132	135	126	130
N	M	LVAGA26	217	221	170	182	230	238	148	160	151	151	116	118	117	117	132	144	120	120
N	F	LVAGA27	221	221	176	182	238	242	148	160	151	165	118	118	117	117	135	138	126	126
N	F	LVAGA28	217	217	182	184	234	238	148	162	151	161	116	116	117	117	135	144	118	126
N	F	LVAGA29	221	221	176	182	230	242	148	160	161	165	116	118	117	117	135	138	126	126
N	M	LVAGA30	217	221	176	176	230	230	144	148	151	161	116	118	117	0	132	135	124	126
N	F	LVAGD154	217	221	176	186	238	242	148	162	151	151	116	118	117	117	135	135	124	126
N	M	LVAGD160	217	229	176	184	242	242	148	164	151	155	116	118	115	117	132	132	120	126
N	M	LVAGD168	217	221	170	184	234	246	162	164	161	165	116	118	117	0	132	135	126	126
N	F	LVAGD352	217	221	170	184	230	230	148	160	151	165	116	116	115	117	135	138	118	120
N	M	LVAGD813	217	217	184	184	230	238	162	162	151	165	116	116	117	117	135	135	118	120
N	M	LVAGD814	217	225	176	176	230	242	148	148	151	165	116	116	115	115	132	132	118	130
N	F	LVAGD815	217	229	184	184	230	242	160	164	151	151	116	118	117	117	132	132	120	126
N	F	LVAGD816	217	217	176	184	230	242	148	148	161	165	116	116	117	117	132	135	124	126
N	F	LVAGD817	217	217	176	176	234	246	148	148	151	151	116	116	117	117	132	144	126	130
N	F	LVAGD818	217	217	176	184	234	246	148	160	151	165	116	116	117	117	132	135	126	130
N	F	LVAGD819	217	217	176	182	238	242	148	148	151	151	116	116	115	117	135	135	126	126
N	F	LVAGD820	217	229	176	184	238	238	144	164	151	151	116	116	115	117	132	144	120	126
N	F	LVAGD821	221	221	170	184	230	238	148	164	151	161	116	118	115	117	132	135	120	120
N	M	LVAGD822	217	221	184	184	234	238	148	148	151	161	116	118	115	115	135	135	126	126
N	M	LVAGD823	225	225	176	176	230	230	162	164	151	165	116	118	115	117	132	135	126	130
		pop = PV
N	F	PVAGA01	219	229	184	184	230	242	144	160	151	165	116	116	117	117	132	147	126	126
N	F	PVAGA02	219	221	182	184	230	242	156	164	151	165	116	118	115	117	132	132	126	126
N	F	PVAGA04	219	229	176	184	234	238	148	148	151	151	116	118	117	117	132	147	126	130
N	M	PVAGA05	225	229	184	184	242	246	148	148	151	151	116	116	115	117	132	132	118	130
N	F	PVAGA06	217	229	176	184	238	246	148	164	151	165	116	116	117	117	132	135	126	126
N	F	PVAGA07	219	229	184	184	234	242	160	164	151	161	116	118	117	117	132	132	126	126
N	F	PVAGA08	219	225	184	184	238	242	148	162	151	151	118	118	117	117	135	138	126	126
N	F	PVAGA09	219	225	176	184	242	242	148	148	151	151	116	116	115	115	132	135	126	126
N	M	PVAGA10	225	229	176	182	230	246	148	156	151	151	116	118	117	117	132	135	126	126
N	F	PVAGA11	219	225	182	184	230	234	148	164	151	151	116	116	117	117	132	144	120	126
N	M	PVAGA12	219	229	176	184	234	238	156	160	165	165	116	118	117	117	132	147	126	126
N	F	PVAGA13	217	221	182	184	242	246	148	162	151	161	116	116	115	117	132	147	126	126
N	M	PVAGA14	221	225	176	182	238	246	162	164	151	151	116	116	117	0	138	147	126	130
N	M	PVAGA15	217	229	184	184	238	242	164	164	151	165	116	118	115	117	135	138	126	130
N	F	PVAGA33	217	219	182	182	242	246	148	164	151	151	116	116	115	117	132	132	126	126
N	M	PVAGA34	217	217	176	184	242	246	148	162	151	165	116	118	115	117	132	132	118	126
N	M	PVAGA35	219	225	176	184	234	242	148	156	151	151	116	118	117	117	132	135	126	126
N	F	PVAGA36	225	225	184	184	234	246	156	162	151	151	116	118	115	117	132	135	126	126
N	M	PVAGA37	217	225	182	184	234	234	164	164	151	165	116	118	117	117	144	147	126	126
N	M	PVAGA38	225	225	176	182	234	234	164	164	151	151	116	116	115	117	132	144	126	126
N	F	PVAGA39	225	229	184	184	238	246	148	164	151	151	116	116	115	117	135	138	130	130
N	M	PVAGA40	219	221	182	184	242	246	148	148	151	151	116	118	115	117	132	135	126	126
N	F	PVAGD273	219	225	176	176	230	246	148	164	151	151	116	116	115	115	132	144	118	126
N	F	PVAGD674	221	0	184	186	234	246	164	164	151	151	116	118	115	115	132	132	0	0
N	F	PVAGD675	221	229	182	184	242	246	148	162	151	151	116	118	115	115	138	147	126	126
N	F	PVAGD676	217	221	176	176	238	246	148	148	151	151	116	116	115	115	132	138	126	126
N	F	PVAGD677	221	225	176	182	234	246	148	162	151	165	116	116	117	117	132	132	126	126
N	M	PVAGD678	219	221	176	182	230	242	156	164	151	165	116	116	117	117	132	132	126	126
N	M	PVAGD679	225	225	176	182	242	246	148	148	151	151	116	116	115	117	132	138	126	126
N	F	PVAGD680	219	221	176	182	238	246	148	164	151	151	116	118	115	117	132	132	126	126
N	M	PVAGD681	219	219	184	184	246	246	148	164	151	151	116	116	117	117	132	132	120	130
N	M	PVAGD682	219	221	182	182	238	238	164	164	151	151	116	118	117	117	132	132	126	126
		pop = RT
N	F	RT01*	221	225	176	184	234	246	148	164	151	163	118	118	115	117	132	144	126	126
N	F	RT02	217	217	182	184	230	238	162	162	167	167	116	116	117	117	132	132	118	126
N	M	RT03	215	221	178	186	238	238	156	160	151	167	116	118	117	117	132	132	118	126
N	F	RT04	225	225	178	184	242	242	160	164	167	167	116	116	115	115	132	132	118	126
N	F	RT05	221	225	178	182	242	242	164	164	151	151	116	118	115	117	132	132	126	126
N	F	RT06	217	221	176	184	246	246	148	148	151	151	118	118	115	117	132	144	126	126
N	F	RT07*	215	217	182	184	238	246	148	156	151	165	116	118	117	117	132	144	118	126
N	F	RT08	215	217	176	182	242	246	156	156	165	165	116	118	115	117	150	150	118	126
N	F	RT09	215	221	176	178	230	238	160	160	151	151	118	118	117	117	132	132	126	130
N	F	RT10	221	229	178	186	230	238	148	148	151	153	116	116	115	117	132	132	126	126
N	F	RT11	215	217	178	182	234	246	148	156	151	151	116	118	115	117	132	144	118	126
N	M	RT12	217	217	178	184	238	246	148	148	151	151	116	118	115	115	132	135	126	126
N	F	RT13	215	217	176	182	238	242	148	148	151	151	116	116	117	117	132	132	126	126
N	M	RT14	217	225	184	184	234	238	148	164	151	167	118	118	115	117	132	132	118	126
N	M	RT15	217	225	184	184	234	238	148	164	151	151	118	118	115	115	138	138	126	126
N	F	RT16*	217	225	182	182	234	238	160	164	151	165	116	118	115	117	144	144	126	126
N	F	RT17	217	221	182	184	234	242	164	164	165	165	116	118	115	115	132	144	118	126
N	M	RT18	217	225	184	184	234	234	148	164	151	151	116	116	115	117	132	132	0	0
N	F	RT19*	221	221	176	188	238	238	148	148	151	167	118	118	117	117	132	132	118	126
N	F	RT20*	217	225	178	182	238	242	148	160	151	151	116	118	117	117	132	144	126	126
N	M	RT21	215	225	176	178	238	238	148	148	151	151	116	118	117	117	132	144	126	126
N	F	RT22	217	225	178	184	234	238	156	164	151	167	118	118	115	117	132	144	118	126
		pop = RV
N	F	RV 159	219	223	176	176	230	246	152	160	151	151	116	116	119	119	135	135	130	130
N	F	RV 161	223	223	176	176	230	230	160	160	159	159	116	116	117	117	135	135	130	130
N	F	RV 162	219	219	176	176	230	230	160	160	159	159	116	116	0	0	132	132	130	130
N	F	RV 163	217	219	176	176	238	238	160	160	151	151	116	116	117	117	135	135	130	130
N	F	RV 164	219	219	176	176	238	238	158	158	151	151	116	116	117	117	135	135	130	130
N	F	RV 165	219	219	176	176	238	238	160	160	151	159	116	116	117	117	135	135	130	130
N	M	RV 170	219	223	176	176	230	230	158	160	159	159	116	116	117	119	132	135	126	130
N	M	RV 171	219	223	176	176	238	246	160	162	151	151	116	116	117	117	132	135	130	130
N	M	RV 172	219	223	176	176	238	246	160	164	151	159	116	116	117	117	132	135	130	130
N	F	RV 173	219	219	176	176	246	246	160	160	151	159	116	116	117	117	132	132	130	130
N	F	RV 174	219	219	176	176	238	246	160	160	159	159	116	116	117	117	135	135	130	130
N	M	RV 175	219	223	176	176	230	230	160	160	159	159	116	116	117	117	132	135	126	126
N	F	RV 176*	221	221	176	176	230	230	160	160	151	159	116	116	117	117	135	135	126	130
N	F	RV 177*	221	221	176	176	230	246	158	160	151	159	116	116	117	117	132	132	130	130
N	M	RV 178	219	223	176	176	230	238	160	160	151	151	116	116	117	117	135	135	130	130
N	F	RV 179	219	223	176	176	230	238	160	160	151	159	116	116	117	117	132	135	130	130
N	F	RV HCF1	219	223	176	176	230	230	160	160	159	159	116	116	117	117	135	135	130	130
N	F	RV HCF2	219	219	176	176	230	238	160	160	151	151	116	116	117	117	132	135	130	130
N	F	RV HCF3	219	219	176	176	238	246	160	160	151	159	116	116	117	117	132	132	130	130
N	F	RV HCF4*	219	219	176	176	230	246	164	164	151	165	116	116	117	117	132	135	130	130
N	M	RV HCM1	219	223	176	176	230	246	160	160	151	151	116	116	117	117	135	135	130	130
N	F	RV HLF1	221	221	176	176	230	230	160	160	159	159	116	116	117	117	132	132	126	130
N	F	RV HLF2	219	219	176	176	238	238	160	160	151	151	116	116	117	117	135	135	130	130
N	F	RV HLF3	219	219	176	176	246	246	160	160	151	159	116	116	117	117	135	135	130	130
N	F	RV HLF4	219	223	176	176	230	230	158	158	151	151	116	116	117	117	135	135	130	130
N	M	RV HLM1	219	219	176	176	230	230	158	160	151	159	116	116	117	117	135	135	130	130
N	M	RV HLM2	219	219	176	176	230	230	160	160	151	151	116	116	117	117	132	132	130	130
N	M	RV HLM3	219	219	176	176	230	230	158	158	151	151	116	116	117	117	135	135	0	0
N	M	RV HLM4	223	223	176	176	218	218	160	160	159	159	116	116	117	117	132	135	126	130
		pop = SG
N	F	SG D1075*	219	219	174	174	238	238	144	144	163	163	116	116	115	115	132	132	130	130
N	F	SG D1210	219	219	174	178	230	246	144	152	161	161	118	120	115	117	144	144	118	126
N	F	SG D1401	219	219	174	176	230	238	144	156	151	151	116	118	115	117	132	144	118	118
N	F	SG01	219	219	178	178	230	238	148	148	151	151	116	118	117	117	132	132	118	118
N	F	SG02*	219	225	178	178	238	246	148	148	151	161	116	120	115	117	132	144	126	126
N	F	SG03	217	217	178	186	234	238	152	152	151	151	118	118	115	115	132	144	124	130
N	F	SG04*	217	217	174	174	238	242	156	156	149	151	118	118	115	115	132	132	118	118
N	F	SG05	217	219	174	174	238	242	156	156	151	151	118	118	115	117	132	132	118	126
N	F	SG06	217	217	174	176	238	246	152	152	151	151	118	118	115	117	132	132	124	130
N	M	SG07	211	219	174	176	246	246	144	148	151	151	118	118	117	117	132	144	118	130
N	F	SG08	219	219	176	178	230	238	148	148	151	151	116	118	115	117	132	132	118	126
N	F	SG09	217	219	178	178	234	246	144	148	151	151	116	116	115	117	132	144	118	130
N	F	SG10	217	219	176	176	238	238	152	152	151	151	118	118	117	117	132	144	118	126
N	F	SG11	217	217	176	176	238	242	144	144	151	151	116	116	117	117	132	144	124	124
N	F	SG12	217	219	176	190	234	238	152	152	151	151	118	118	115	117	132	135	130	130
N	F	SG13	219	219	176	190	238	238	144	144	151	163	122	122	117	117	132	132	118	124
N	F	SG14	217	217	178	178	238	238	144	144	151	161	118	118	117	117	144	144	118	118
N	F	SG16	217	217	176	186	234	234	144	152	151	151	116	116	115	117	144	144	130	130
N	M	SG17	217	217	176	186	230	246	144	144	151	151	116	116	117	117	132	144	124	124
N	F	SG18	217	219	176	176	238	238	152	152	151	151	116	116	117	117	132	132	118	124
		pop = SGAG
N	F	SGAG22	217	219	174	178	230	238	148	156	151	161	116	124	117	117	132	132	118	118
N	F	SGAGD042	219	219	174	176	230	238	144	152	149	151	116	118	115	115	132	132	118	130
N	F	SGAGD044	217	219	174	184	238	238	152	160	151	151	116	116	117	117	132	132	118	126
N	M	SGAGD067	219	221	176	186	238	238	144	148	151	163	118	120	115	117	132	132	126	130
N	F	SGAGD276	219	225	174	176	238	242	144	144	151	151	116	118	117	117	132	132	118	130
N	0	SGAGD277	219	219	174	178	230	238	148	152	149	161	116	120	115	117	132	144	118	126
N	F	SGAGD280	219	219	174	186	234	238	148	152	151	0	116	118	115	117	132	132	118	130
N	F	SGAGD283	219	225	174	176	234	234	144	144	149	163	116	118	115	117	132	132	118	130
N	M	SGAGD284	211	219	178	178	230	238	148	156	149	151	116	116	117	117	132	144	118	118
N	F	SGAGD285	219	219	174	186	238	238	144	148	149	151	116	116	115	117	132	132	118	126
N	M	SGAGD287	219	229	174	186	230	246	144	152	151	151	118	118	117	117	132	144	118	124
N	F	SGAGD290	217	229	176	186	230	234	144	156	149	151	116	116	117	117	132	144	118	130
N	F	SGAGD291	219	219	174	174	238	238	144	144	149	163	116	116	115	117	132	132	128	128
N	F	SGAGD644	217	219	174	178	230	238	144	148	161	161	118	124	117	117	132	144	124	126
N	M	SGAGD645	217	225	176	176	242	246	152	156	151	163	116	118	117	117	132	132	118	118
N	F	SGAGD646	219	225	174	176	230	238	148	152	151	163	116	118	117	117	132	132	124	130
N	F	SGAGD647	219	219	174	178	230	246	148	148	151	161	116	120	115	117	132	132	118	130
N	F	SGAGD648	217	219	176	190	234	238	152	152	151	151	118	118	115	117	132	132	130	130
N	F	SGAGD649	219	219	174	186	234	238	148	148	149	151	116	118	115	117	132	132	126	126
N	F	SGAGD651	217	219	174	178	230	230	144	148	149	151	116	118	117	117	132	132	118	118
N	F	SGAGD652	211	219	178	186	238	246	148	152	151	161	118	118	115	117	132	132	118	130
N	F	SGAGD653	219	219	176	178	230	242	148	152	161	163	116	116	117	117	132	132	118	118
N	M	SGAGD654	217	219	176	178	238	238	152	156	151	151	116	124	115	117	132	132	118	118
N	F	SGAGD655	217	219	176	178	230	246	144	148	151	161	118	118	117	117	132	144	124	126
N	M	SGAGD656	217	219	176	178	234	246	148	152	151	163	116	116	117	117	132	132	118	124
N	0	SGAGD657	217	219	174	190	238	246	144	144	149	163	116	118	115	117	132	132	118	124
N	F	SGAGD658	219	219	174	176	230	234	144	152	149	151	116	116	117	117	132	132	118	126
N	F	SGAGD659	219	219	174	174	238	242	152	152	151	163	116	116	115	117	132	132	126	130
N	M	SGAGD660	211	217	178	178	230	238	152	156	149	151	116	118	115	117	132	144	118	118
N	M	SGAGD661	219	219	176	178	230	234	144	148	151	151	116	116	117	117	132	144	118	124
N	F	SGAGD694	219	219	176	176	238	238	144	152	151	151	118	118	115	117	132	132	118	136
N	F	SM D0662*	219	229	184	184	242	242	156	162	163	163	116	118	117	117	132	132	126	128
N	F	SMAG193	217	221	176	186	234	238	144	162	151	151	116	116	115	117	135	144	118	126
N	F	SMAG199	219	229	184	184	238	238	156	164	163	163	116	116	115	115	132	147	126	128
N	F	SMAGA126	219	219	178	184	234	238	156	162	151	167	116	116	115	117	132	147	118	128
N	M	SMAGA127	219	229	176	176	234	238	156	156	161	163	116	116	115	117	144	144	118	118
N	F	SMAGA128	219	219	176	186	230	234	144	162	151	163	116	120	115	115	132	132	126	126
N	F	SMAGA129	223	225	176	186	238	238	160	162	151	167	116	116	115	115	132	144	118	118
N	F	SMAGD663	219	219	184	184	234	238	162	164	151	161	124	0	115	117	132	147	118	118
N	F	SMAGD664	219	219	176	176	230	234	144	162	151	151	116	116	115	117	132	147	118	126
N	M	SMAGD665	219	229	176	176	238	242	162	162	151	163	116	118	117	117	132	132	118	128
N	F	SMAGD666	219	225	176	184	238	242	162	164	163	167	116	116	115	117	135	147	128	128
N	F	SMAGD667	219	225	184	186	238	238	148	162	151	163	116	116	115	117	135	147	118	128
N	F	SMAGD668	219	225	176	186	234	238	144	162	151	167	116	116	115	117	132	135	118	126
N	F	SMAGD669	219	229	176	184	238	242	160	162	151	151	118	118	115	117	132	135	126	128
N	F	SMAGD670	219	225	176	186	238	238	148	162	167	167	116	116	115	117	132	132	118	118
N	F	SMAGD671	219	229	184	184	238	242	156	162	151	163	116	118	115	115	135	147	128	128
N	F	SMAGD672	219	225	176	184	234	238	156	162	151	167	116	116	115	117	132	135	128	128
N	M	SMAGD673	219	229	174	176	234	234	164	164	151	151	116	118	115	115	132	132	126	130
		pop = TF
N	M	TF D1211*	219	219	174	174	234	234	160	164	149	163	116	116	117	117	132	135	118	118
N	F	TF D1267	217	217	176	186	230	234	164	164	149	151	116	120	0	0	132	132	126	130
N	F	TF D1268	219	229	174	186	238	238	164	164	151	151	116	116	115	115	132	132	130	130
N	F	TF01	219	229	186	186	234	238	164	164	149	161	116	116	115	117	132	132	126	130
N	F	TF02	219	221	174	186	238	238	164	164	161	163	116	116	115	115	132	132	126	130
N	M	TF03	217	219	184	186	234	234	164	164	161	161	116	116	115	115	132	132	118	126
N	F	TF04	217	229	174	174	242	242	144	144	149	149	116	116	115	115	132	132	118	118
N	M	TF05	221	221	174	176	234	238	164	164	151	151	116	116	117	117	132	132	118	118
N	M	TF06	217	217	172	174	238	238	148	148	151	151	116	120	115	115	132	132	118	126
N	F	TF07	219	223	176	182	238	242	164	164	151	151	116	116	115	115	132	132	118	130
N	M	TF09	217	217	176	176	234	234	156	164	149	155	116	116	115	115	132	132	118	118
N	F	TF10	219	219	174	174	242	242	148	162	151	151	116	116	115	115	132	144	118	126
N	M	TF11	225	225	176	176	234	238	144	148	151	151	116	116	115	115	132	132	126	130
N	M	TF12	217	219	174	186	234	234	164	164	149	151	116	116	115	117	132	132	126	126
N	M	TF14	219	219	176	176	234	242	148	148	149	149	116	116	117	117	144	144	126	126
N	F	TF15	219	219	186	186	234	234	164	164	155	161	116	116	117	117	132	132	126	130
N	M	TF16*	225	229	176	176	234	242	162	162	149	149	122	122	115	115	132	144	118	126
N	F	TF18	217	217	186	186	234	234	144	144	149	161	116	116	115	115	132	132	126	126
N	F	TF19	217	229	174	174	238	242	144	144	149	149	116	116	115	115	132	132	118	118
N	M	TF21	219	219	174	174	230	230	162	162	151	167	116	116	115	115	132	132	118	118
N	F	TF22	219	219	176	186	234	242	156	156	161	161	122	122	117	117	132	132	118	130
N	M	TF24	219	229	176	186	238	238	164	164	149	149	116	116	115	115	132	132	126	134
N	F	TF25	229	229	174	186	222	242	164	164	149	149	120	120	115	115	132	135	134	134
N	M	TF26	219	219	186	186	238	238	148	164	163	163	116	120	115	115	132	132	126	126
		pop = TFAG
N	M	TFAGA101	219	221	186	186	234	238	162	164	149	155	116	0	115	115	132	132	118	126
N	F	TFAGD067	219	219	174	174	234	234	148	164	149	151	116	116	115	117	132	153	126	130
N	F	TFAGD186	217	229	176	176	230	234	148	164	151	151	116	116	115	117	132	132	126	130
N	F	TFAGD210	217	219	174	176	230	234	164	164	151	151	116	116	115	117	132	132	130	134
N	F	TFAGD211	217	219	174	176	234	234	148	164	149	155	116	116	115	117	132	132	118	134
N	M	TFAGD213	219	219	174	184	234	238	164	164	149	163	116	118	115	115	132	132	118	126
N	M	TFAGD214	229	229	174	186	234	242	164	164	149	155	116	116	115	117	132	132	126	126
N	M	TFAGD215	217	219	174	186	234	238	164	164	149	151	116	120	115	115	132	135	126	126
N	F	TFAGD218	219	219	176	186	234	242	162	164	151	163	116	116	117	117	132	153	118	126
N	F	TFAGD220	217	219	174	176	234	234	164	164	149	151	116	116	115	117	132	132	130	134
N	F	TFAGD222	219	219	184	186	234	242	148	162	149	163	116	116	117	117	132	132	118	130
N	0	TFAGD223	217	219	174	186	234	238	160	164	149	151	116	116	115	115	132	135	126	126
N	M	TFAGD225	219	229	174	176	234	234	148	164	151	151	116	116	115	117	132	132	130	134
N	M	TFAGD230	219	219	176	182	242	242	156	164	155	155	116	116	115	115	132	144	118	118
N	M	TFAGD232	219	219	174	174	234	238	144	164	149	151	116	116	115	117	132	132	126	134
N	M	TFAGD235	217	219	184	186	234	238	160	164	149	161	116	116	115	115	132	132	126	130
N	F	TFAGD240	219	219	174	184	234	242	144	148	149	163	116	116	115	115	132	132	118	126
N	F	TFAGD247	219	219	174	176	234	234	148	162	149	155	116	116	115	115	132	132	134	134
N	M	TFAGD252	219	221	174	176	234	242	148	164	149	151	116	116	115	117	132	132	118	126
N	F	TFAGD269	219	219	174	184	234	238	148	148	149	163	116	116	115	117	132	132	130	130
N	F	TFAGD627	229	229	184	186	234	238	144	162	151	151	116	118	117	117	132	132	126	126
N	M	TFAGD628	219	219	174	176	234	238	144	160	163	163	116	116	117	0	132	135	126	130
N	M	TFAGD629	217	219	174	186	234	238	160	162	149	161	116	116	115	115	132	132	126	126
N	M	TFAGD630	219	219	176	184	234	242	162	164	149	151	116	116	117	117	0	0	118	126
N	F	TFAGD631	219	221	184	186	234	238	164	164	149	149	116	116	117	0	132	132	126	130
N	M	TFAGD632	217	219	174	186	234	234	144	148	149	161	116	116	115	117	132	132	126	134
N	M	TFAGD633	219	229	186	186	234	238	164	164	149	149	116	116	115	115	132	132	126	126
N	F	TFAGD634	217	219	174	176	234	242	164	164	151	151	116	116	115	117	132	132	118	134
N	M	TFAGD635	219	219	184	186	234	238	144	164	149	149	116	116	115	115	132	132	118	134
N	F	TFAGD636	219	219	174	176	234	238	148	148	149	161	116	120	115	115	132	132	118	118
N	M	TFAGD637	219	221	184	186	238	242	144	164	149	151	116	120	117	0	132	132	118	118
N	F	TFAGD638	219	229	174	176	234	234	160	164	151	163	116	118	115	115	132	135	126	126
N	M	TFAGD639	219	219	174	186	234	238	144	164	149	149	116	116	115	115	135	135	118	126
N	M	TFAGD640	217	219	174	174	230	234	148	164	151	161	116	120	115	117	132	132	118	118
N	M	TFAGD641	219	223	176	186	234	242	144	162	161	161	116	116	117	0	132	132	118	126
N	F	TFAGD642	219	221	174	182	234	242	164	164	149	163	116	116	115	117	132	132	126	130
N	F	TFAGD643	219	219	174	186	234	234	164	164	151	161	116	116	115	117	132	132	118	130
N	M	TFAGD650	219	219	174	174	234	242	162	164	151	155	116	116	117	117	132	132	126	134
N	F	TFAGD683	219	229	174	176	234	242	156	164	149	149	116	116	117	117	132	132	118	126
N	F	TFAGD684	219	219	182	186	238	242	144	156	155	155	116	116	115	115	132	144	118	134
N	M	TFAGD685	219	219	176	186	234	234	164	164	151	161	116	118	115	115	132	135	130	130
N	F	TFAGD686	219	221	176	186	234	238	160	164	149	151	116	120	117	117	132	132	118	118
N	F	TFAGD687	219	229	184	186	242	242	152	162	151	155	116	116	115	115	132	132	118	134
N	F	TFAGD688	219	219	176	186	234	238	164	164	149	149	116	116	117	0	132	135	118	118
N	F	TFAGD689	219	229	176	186	238	238	156	160	149	161	116	120	117	117	132	132	118	126
N	F	TFAGD690	217	219	176	186	238	242	164	164	155	155	116	116	115	115	132	132	118	126
N	M	TFAGD691	219	229	174	176	234	242	164	164	151	151	116	116	115	117	132	132	130	134
N	F	TFAGD692	219	219	186	186	238	242	160	164	149	151	116	120	115	117	132	132	126	134
N	F	TFAGD693	219	229	184	186	234	238	144	164	149	163	116	120	115	115	132	132	126	126
N	M	TFAGD695	217	219	174	186	238	238	148	164	151	151	116	116	117	117	132	132	118	118
N	M	TFAGD696	219	219	176	186	234	234	160	164	149	161	116	116	115	117	132	135	126	130
N	M	TFAGD697	217	217	176	186	234	238	162	162	149	151	116	116	115	117	132	132	118	126
N	F	TFAGD698	219	219	174	186	234	234	162	164	151	155	116	116	117	117	132	132	126	134
N	F	TFAGD699	217	219	174	176	230	238	148	164	149	151	116	116	117	117	132	132	118	130
N	F	TFAGD700	217	219	174	176	234	238	164	164	149	155	116	116	115	115	132	132	126	130
N	M	TFAGD801	219	219	174	174	238	242	152	162	151	155	106	116	115	117	132	153	118	130
N	F	TFAGD804	219	219	184	186	234	238	144	164	151	163	116	116	117	117	132	132	130	134
N	F	TFAGD805	217	219	174	176	234	234	144	162	149	149	116	116	115	115	132	135	118	134
N	M	TFAGD806	219	229	176	184	234	238	148	148	151	163	116	116	115	117	132	132	130	130
N	M	TFAGD807	219	229	174	174	234	238	148	148	149	151	116	116	115	117	132	132	138	138
N	F	TFAGD809	217	219	174	186	234	234	144	162	149	155	116	120	115	115	132	132	118	134

## Sheet: SIDGS
Southern Idaho ground squirrel genotypes
Sampled in 2002 and 2006
npops = 15
nloci = 8
			B109		B126		D117		GS12		GS17		GS26		GS3		IGS110b
Species	Sex	pop = BC
S	F	BC A0805	219	225	184	188	246	246	156	156	153	155	116	118	117	117	132	132
S	M	BC D0121	219	223	186	188	242	246	150	156	163	163	106	116	117	117	132	132
S	M	BC D0179	217	219	188	188	226	226	156	158	153	161	108	116	117	117	132	132
S	M	BC D0180	225	225	168	188	226	226	150	150	163	163	106	116	117	117	132	132
S	M	BC D0181	223	225	184	186	238	242	150	156	153	153	106	116	117	117	132	132
S	M	BC D0182	225	225	186	188	242	242	156	158	153	153	106	116	117	117	132	132
S	F	BC D0183	225	225	168	190	226	234	156	158	153	153	106	116	177	177	132	132
S	M	BC D0184	219	223	188	190	226	238	156	156	153	167	106	116	117	117	132	132
S	M	BC D0185	217	225	186	190	242	242	156	156	153	155	116	118	117	117	132	132
S	M	BC D0186	219	225	184	188	238	242	150	156	153	155	116	118	117	117	132	132
S	M	BC D0187	219	225	184	186	226	242	150	156	153	159	106	116	115	117	132	132
S	F	BC D0188	219	225	168	190	238	242	156	156	153	155	106	116	117	117	132	132
S	F	BC D2047	225	225	188	190	234	246	156	156	153	153	116	116	117	117	132	135
S	M	BC D2261	217	225	190	190	242	242	156	156	155	155	116	118	117	117	132	132
S	F	BC D2424	217	233	188	190	246	246	150	156	153	155	106	116	117	117	132	132
		pop = BCAG
S	F	BCAG028	219	225	168	184	226	238	156	156	159	163	116	118	117	117	135	135
S	M	BCAG033	225	225	168	188	234	238	156	156	155	159	106	116	117	117	132	132
S	F	BCAG035	215	225	188	190	226	234	156	156	153	153	116	116	117	117	132	132
S	M	BCAG036	225	225	184	188	238	242	156	158	153	159	118	118	117	117	132	135
S	F	BCAG037	215	225	184	188	226	226	150	156	153	153	116	116	117	117	132	132
S	M	BCAG044	225	225	188	?	234	238	156	156	155	159	106	116	115	117	132	135
S	F	BCAG046	215	217	184	186	234	234	156	158	153	153	106	116	117	117	132	132
S	F	BCAG047	225	225	184	184	238	246	156	156	167	167	116	116	117	117	132	132
S	M	BCAG050	219	223	184	190	226	226	150	156	153	163	106	106	117	117	132	132
S	M	BCAG051	219	225	186	188	226	234	150	150	153	153	116	116	115	117	132	132
S	F	BCAG052	225	225	188	?	226	234	156	156	153	165	106	116	117	117	132	132
S	M	BCAG056	223	225	?	?	226	246	156	158	161	163	116	116	117	117	132	132
S	F	BCAG059	225	225	184	188	226	226	156	156	153	153	106	116	117	117	132	132
S	F	BCAG060	225	225	168	184	238	238	156	158	153	163	116	118	117	117	135	135
S	F	BCAG196	221	225	184	188	226	246	150	150	153	155	106	116	117	117	132	132
S	M	BCAG198	225	225	188	?	234	242	156	158	153	163	116	116	117	117	132	132
S	M	BCAGA282	217	223	184	186	226	234	150	158	153	153	116	118	117	117	132	132
S	M	BCAGA338	225	225	184	186	234	246	156	156	153	163	116	116	117	117	132	132
S	M	BCAGA374	215	225	184	188	226	242	150	156	153	153	116	116	117	117	132	132
S	M	BCAGA375	225	225	168	184	246	246	156	156	153	167	106	116	117	117	132	132
S	F	BCAGA389.1	225	225	188	188	238	242	150	150	153	153	116	116	117	117	132	135
S	F	BCAGA389.2	217	225	184	188	226	238	150	156	153	161	106	106	117	117	132	132
S	F	BCAGD122	219	227	168	190	242	246	156	156	153	163	116	116	117	117	132	132
S	F	BCAGD184	225	233	190	190	234	242	156	156	153	163	116	118	117	117	132	132
S	M	BCAGD190	225	233	188	188	234	242	156	156	153	163	106	106	117	117	132	135
S	F	BCAGD194	215	219	186	188	242	246	150	156	153	153	118	?	117	117	132	135
S	F	BCAGD195	225	225	184	186	242	246	152	156	153	155	116	116	117	117	132	132
S	M	BCAGD199	219	225	186	188	234	238	150	156	153	153	106	116	117	117	132	132
S	F	BCAGD200	225	225	188	?	242	242	156	156	153	153	116	116	117	117	132	132
S	M	BCAGD360	225	225	184	188	238	238	150	156	153	165	106	118	117	117	132	135
S	F	BCAGD361	219	225	184	188	238	242	150	156	163	165	116	118	117	117	132	135
S	F	BCAGD362	221	225	188	188	242	242	156	156	153	159	116	118	117	117	132	132
S	M	BCAGD363	215	225	184	190	226	226	156	156	153	153	116	116	117	117	132	132
S	M	BCAGD364	223	225	188	188	234	238	150	156	153	167	106	116	117	117	132	132
S	M	BCAGD365	223	223	?	?	226	246	156	156	153	153	116	116	117	117	132	132
S	F	BCAGD370	225	225	184	186	246	246	150	156	153	163	116	116	117	117	132	132
S	F	BCAGD371	217	219	188	?	226	246	150	156	153	153	106	116	117	117	132	132
S	M	BCAGD372	223	225	168	184	226	238	156	156	153	163	116	116	117	117	132	135
S	M	BCAGD374	225	225	188	190	226	234	154	156	163	163	106	116	117	117	132	132
S	M	BCAGD375	223	225	168	184	238	246	150	158	153	161	116	116	117	117	132	132
S	M	BCAGD376	225	225	186	188	226	226	158	160	153	153	116	116	117	117	132	132
S	F	BCAGD389	225	225	168	168	238	242	156	156	153	159	106	116	117	117	132	132
S	F	BCAGD390	225	225	188	?	226	238	156	158	153	163	116	116	117	117	132	132
S	M	BCAGD392	225	227	184	186	246	246	152	156	153	155	116	116	117	117	132	132
S	M	BCAGD396	225	225	186	188	226	238	150	156	153	161	116	116	117	117	132	132
S	F	BCAGD479	217	225	188	188	226	238	150	156	153	153	116	116	117	117	132	132
S	F	BCAGD482	225	225	188	190	226	238	156	156	153	163	116	116	117	117	132	132
S	F	BCAGD483	219	225	190	192	234	242	156	156	153	163	116	116	117	117	132	132
S	F	BCAGD585	219	223	184	184	226	242	150	150	153	163	106	106	117	117	132	132
S	F	BCAGD586	217	223	184	188	226	234	150	156	153	163	116	116	117	117	132	132
S	F	BCAGD590	219	225	168	186	226	246	156	156	155	163	106	118	117	117	132	132
S	F	BCAGD592	225	225	168	184	226	238	150	156	159	163	106	116	117	117	132	132
S	F	BCAGD593	225	225	188	?	238	242	156	156	153	153	116	116	117	117	132	132
S	F	BCAGD598	215	225	184	188	226	242	150	156	153	165	106	106	117	117	132	132
		pop = CPAG
S	M	CPAGA362	217	229	184	188	242	246	150	156	153	153	116	116	117	117	132	132
S	F	CPAGA407	217	227	186	188	238	246	150	156	163	163	116	116	117	117	132	132
S	M	CPAGA521	225	225	168	184	242	242	156	158	153	161	106	116	117	117	132	132
S	M	CPAGA522	225	225	184	186	226	234	152	156	153	163	106	116	117	117	132	132
S	M	CPAGA523	217	227	168	186	246	246	156	156	153	163	116	116	117	117	132	132
S	M	CPAGD402	225	225	184	184	246	246	156	160	153	163	116	116	117	117	132	132
S	M	CPAGD403	215	227	188	?	234	234	158	158	153	163	116	116	117	117	132	132
S	M	CPAGD422	217	225	188	?	234	242	156	158	153	163	116	116	117	117	132	132
S	F	CPAGD423	217	227	184	188	238	246	150	156	153	163	116	116	117	117	132	132
S	F	CPAGD453	225	225	188	190	234	242	150	156	153	153	116	116	117	117	132	132
S	F	CPAGD454	225	225	168	184	246	246	156	158	153	155	116	116	117	117	132	132
S	M	CPAGD455	217	225	168	186	226	238	156	158	161	163	116	116	117	117	132	132
S	M	CPAGD456	223	225	184	188	238	246	156	158	153	161	116	116	117	117	132	132
S	F	CPAGD457	225	225	186	188	234	234	156	156	153	163	116	116	117	117	132	132
S	M	CPAGD458	225	227	168	184	238	246	156	158	153	153	116	116	117	117	132	132
S	M	CPAGD459	227	229	168	168	234	246	156	158	161	?	106	116	117	117	132	132
S	F	CPAGD460	225	227	186	188	242	242	156	158	153	163	116	116	117	117	132	132
S	F	CPAGD461	225	225	168	186	242	246	158	158	161	163	116	116	117	117	132	132
S	F	CPAGD462	225	227	186	190	234	242	150	158	153	161	116	118	117	117	132	132
S	F	CPAGD463	225	225	168	188	242	246	156	156	153	161	116	118	117	117	132	132
S	F	CPAGD464	225	227	186	190	242	246	156	158	161	163	116	116	117	117	132	132
S	F	CPAGD465	225	227	188	190	234	242	156	158	153	153	116	118	117	117	132	132
S	F	CPAGD466	225	225	186	188	234	242	150	156	153	163	116	116	117	117	132	132
S	M	CPAGD467	225	225	186	188	246	246	156	156	161	161	118	118	117	117	132	132
		pop = HBAG
S	M	HBAGD440	225	229	174	186	238	238	148	150	163	163	106	116	117	117	132	132
S	F	HBAGD441	225	229	186	186	238	238	148	148	163	163	116	116	117	117	132	132
S	M	HBAGD442	223	223	174	186	238	238	148	150	163	163	106	116	117	117	132	132
S	F	HBAGD443	223	225	186	186	238	238	148	148	163	163	106	116	117	117	132	132
S	M	HBAGD444	223	223	186	186	238	238	148	150	163	163	116	116	117	117	132	132
S	F	HBAGD445	223	225	174	186	238	238	148	150	163	163	116	116	117	117	132	132
S	M	HBAGD446	223	225	174	186	238	238	148	150	157	163	116	116	117	117	132	132
S	F	HBAGD447	223	229	174	186	238	238	150	150	163	163	106	116	117	117	132	132
S	F	HBAGD448	223	225	186	186	238	238	148	154	163	163	116	116	117	117	132	132
S	F	HBAGD449	223	223	174	186	238	238	148	150	163	163	106	116	117	117	132	132
S	F	HBAGD450	223	229	174	186	238	238	148	148	163	163	116	116	117	117	132	132
S	F	HBAGD451	223	223	174	186	238	238	148	150	163	163	106	106	117	117	132	132
S	F	HBAGD452	223	225	174	186	238	238	148	148	163	163	116	116	117	117	132	132
S	M	HBAGD474	225	225	174	186	234	238	150	150	163	163	106	116	117	117	132	132
S	M	HBAGD476	223	223	174	186	238	238	148	150	163	163	116	116	117	117	132	132
S	F	HBAGD477	223	225	186	186	238	238	148	148	163	163	116	116	117	117	132	132
S	F	HBAGD478	223	223	186	186	238	238	150	150	163	163	116	116	117	117	132	132
S	F	HBAGD601	223	225	186	186	238	238	148	150	163	163	116	116	117	117	132	132
S	F	HBAGD602	223	229	186	186	238	238	148	148	163	163	116	116	117	117	132	132
S	M	HBAGD603	225	229	174	186	238	238	148	150	163	163	116	116	117	117	132	132
S	F	HBAGD604	223	223	186	186	238	238	148	150	163	163	116	116	117	117	132	132
		pop = HCAG
S	F	HCAGA125	223	223	174	182	234	?	150	150	163	163	118	118	117	117	132	132
S	F	HCAGA130	221	221	182	186	234	238	156	160	163	163	116	118	117	117	132	132
S	F	HCAGA134	221	221	174	182	234	238	150	156	163	163	116	116	117	117	132	132
S	M	HCAGA135	221	223	174	182	238	242	150	158	155	163	118	118	117	117	132	132
S	F	HCAGA140	221	223	174	174	238	242	150	156	163	163	118	118	117	117	132	132
S	F	HCAGA141	221	221	174	174	238	238	150	156	163	163	116	118	117	117	132	132
S	F	HCAGA144	221	221	174	182	238	238	150	150	163	163	116	118	117	117	132	132
S	F	HCAGA147	221	223	174	182	234	234	150	158	155	163	116	118	117	117	132	132
S	F	HCAGA148	221	223	182	188	234	238	156	158	163	163	116	118	117	117	132	132
S	M	HCAGA149	221	221	174	174	234	242	150	156	155	163	116	118	117	117	132	132
S	M	HCAGA150	221	221	174	188	234	242	158	158	163	163	118	118	117	117	132	132
S	M	HCAGA151	221	221	174	182	234	238	156	158	163	163	118	118	117	117	132	132
S	M	HCAGA152	221	221	174	174	234	242	150	158	163	163	116	116	117	117	132	132
S	M	HCAGA153	221	221	174	182	234	238	150	150	163	163	118	118	117	117	132	132
S	F	HCAGA154	221	221	174	174	234	234	150	150	163	163	116	118	117	117	132	132
S	M	HCAGA155	221	221	174	188	234	242	150	158	163	163	116	116	117	117	132	132
S	F	HCAGA337	221	221	174	174	234	238	150	158	163	163	118	118	117	117	132	132
S	F	HCAGA500	221	221	182	188	234	242	158	158	155	163	116	118	117	117	132	132
S	F	HCAGA501	221	221	188	188	234	242	150	158	163	163	116	118	117	117	132	132
S	F	HCAGA502	221	221	174	186	234	238	158	158	163	163	116	116	117	117	132	132
S	F	HCAGA503	221	221	174	182	238	238	150	158	163	163	116	116	117	117	132	132
S	F	HCAGA504	221	221	174	182	234	238	150	150	163	163	118	118	117	117	132	132
S	M	HCAGA505	221	221	174	188	234	238	150	158	163	163	116	118	117	117	132	132
S	F	HCAGA506	221	223	174	174	238	238	150	160	163	163	118	118	117	117	132	132
S	M	HCAGA507	221	221	182	188	234	238	150	158	155	163	116	118	117	117	132	132
S	F	HCAGA508	221	223	188	188	234	242	156	158	155	163	118	118	117	117	132	132
S	M	HCAGA509	221	221	174	188	234	238	150	150	163	163	116	118	117	117	132	132
S	F	HCAGA510	221	223	174	182	234	242	150	160	155	163	106	118	117	117	132	132
S	F	HCAGA511	221	221	174	188	234	238	150	158	155	163	116	116	117	117	132	132
S	F	HCAGA512	221	221	174	174	234	242	150	158	163	163	116	116	117	117	132	132
S	F	HCAGA513	221	221	188	188	234	238	148	150	155	163	106	116	117	117	132	132
S	F	HCAGA514	221	221	174	182	234	242	150	150	163	163	116	118	117	117	132	132
S	F	HCAGA515	221	225	174	174	238	238	150	150	155	163	106	116	117	117	132	132
S	F	HCAGA516	221	221	182	188	238	238	150	158	163	163	116	116	117	117	132	132
S	F	HCAGA517	221	221	188	188	234	242	150	150	163	163	116	118	117	117	132	132
S	F	HCAGA518	221	223	174	174	234	238	150	158	163	163	116	118	117	117	132	132
S	F	HCAGA519	221	221	188	188	234	238	150	150	163	163	116	118	117	117	132	132
S	F	HCAGA520	221	221	174	174	238	242	150	156	163	163	116	118	117	117	132	132
		pop = HG
S	F	HGAGD366	219	219	184	188	238	242	156	156	153	153	116	120	117	117	132	132
S	F	HGAGD368	217	225	168	188	226	246	150	156	155	159	116	116	117	117	132	132
S	M	HGAGD369	225	225	188	190	242	242	150	160	153	159	118	120	117	117	132	132
S	M	HGAGD393	217	225	188	188	234	242	150	156	153	161	116	118	117	117	132	132
S	F	HGAGD394	225	225	188	188	242	246	150	156	155	159	116	120	117	117	132	132
S	M	HGAGD395	217	223	186	188	226	238	156	160	153	161	106	116	117	117	132	132
S	F	HGAGD418	225	225	188	190	242	242	150	150	155	161	116	118	117	117	132	132
S	F	HGAGD419	225	225	184	188	242	242	150	160	161	161	116	120	117	117	132	132
S	F	HGAGD420	223	227	184	188	238	242	156	160	153	153	116	116	117	117	132	132
S	F	HGAGD421	223	227	184	188	226	242	150	150	153	153	116	116	117	117	132	132
S	F	HGAGD428	223	225	184	184	234	242	156	156	153	153	116	116	117	117	132	132
		pop = MC
S	F	MC01	225	225	186	188	238	238	150	150	163	163	106	116	117	117	132	132
S	F	MC02	221	225	174	186	226	238	148	150	153	163	106	106	117	117	132	132
S	M	MC03	223	225	186	186	238	238	148	150	153	163	116	116	117	117	132	132
S	M	MC04	223	225	186	186	226	238	150	150	153	163	116	116	117	117	132	132
S	M	MC05	223	225	186	186	238	238	150	156	157	163	116	116	117	117	132	132
S	F	MC06	223	225	184	186	238	238	150	150	159	163	106	116	117	117	132	132
S	M	MC07	225	225	188	188	238	242	150	158	153	163	116	116	117	117	132	132
S	M	MC08	223	225	186	188	234	238	150	158	161	163	106	116	117	117	132	132
S	M	MC09	223	225	186	188	238	238	150	150	163	163	106	116	117	117	132	132
S	F	MC10	225	225	174	186	238	238	150	150	153	163	116	116	117	117	132	132
S	F	MC11	225	225	186	188	226	238	150	164	163	163	116	116	117	117	132	132
S	M	MC12	221	223	186	186	238	238	150	150	153	163	106	106	117	117	132	132
S	M	MC13	225	225	184	186	238	238	150	150	163	163	106	116	117	117	132	132
S	F	MC14	221	223	184	186	238	238	150	150	159	163	106	116	117	117	132	132
S	F	MC15	223	225	174	186	238	238	150	150	163	163	106	116	117	117	132	132
S	M	MC16	223	225	186	186	234	238	150	150	153	159	106	116	117	117	132	132
S	F	MC17	223	223	174	186	226	238	150	150	163	163	116	116	117	117	132	132
S	F	MC18	221	223	186	186	238	238	150	150	163	163	106	116	117	117	132	132
S	M	MC19	223	225	186	188	238	238	150	150	153	163	106	106	117	117	132	132
S	M	MC20	221	223	186	188	238	238	150	152	153	163	106	116	117	117	132	132
S	F	MC21	221	223	184	186	238	238	150	150	159	163	116	116	117	117	132	132
S	F	MC22	219	225	186	186	238	238	150	150	153	163	116	116	117	117	132	132
S	F	MC23	221	225	184	186	238	238	150	164	163	163	106	116	117	117	132	132
S	F	MC24	221	225	184	184	238	238	150	150	153	163	116	116	117	117	132	132
S	M	MC25	225	225	186	188	238	238	150	150	163	163	106	116	117	117	132	132
S	M	MC26	223	225	186	188	238	238	150	156	153	163	106	116	115	117	132	132
S	M	MC27	223	225	186	186	238	238	150	150	163	163	108	116	117	117	132	132
S	M	MC28	225	225	174	186	238	238	150	150	153	163	116	116	117	117	132	132
S	F	MC29	223	225	186	186	226	238	150	150	153	163	106	116	117	117	132	132
S	F	MC30	223	225	186	188	234	234	150	150	159	163	116	116	117	117	132	132
S	M	MC31	225	225	186	186	226	238	150	156	163	163	114	114	117	117	132	132
S	M	MC32	223	225	186	188	238	238	150	150	159	163	106	116	117	117	132	132
S	M	MC33	223	223	186	188	238	238	150	164	153	159	106	116	117	117	132	132
S	F	MC34	219	225	174	186	238	238	150	150	163	163	106	116	117	117	132	132
S	F	MC35	221	225	186	186	238	238	150	150	161	163	106	116	117	117	132	132
S	M	MC36	221	225	186	186	234	234	?	?	163	163	106	116	117	117	132	132
S	M	MC37	223	225	186	188	238	238	150	150	163	163	116	116	117	117	132	132
S	F	MC38	223	223	186	188	238	238	150	150	153	163	108	116	117	117	132	132
S	M	MC39	223	223	174	184	238	238	150	150	153	163	116	116	117	117	132	132
S	F	MC40	223	223	186	186	238	238	148	150	163	163	106	106	117	117	132	132
S	M	MC41	223	223	174	188	238	242	150	150	153	153	106	116	117	119	132	132
S	F	MC42	221	225	174	186	238	238	150	150	163	163	116	116	117	117	132	132
		pop = MV
S	F	MV1	219	227	188	190	242	246	150	156	159	159	108	116	115	115	132	132
		pop = PFS
S	M	PFS01	225	225	184	188	226	242	156	156	153	153	116	116	117	117	132	132
S	M	PFS02	225	225	174	188	242	242	156	156	153	159	116	116	117	117	132	132
S	F	PFS03	225	225	188	188	234	242	150	156	153	153	116	116	117	117	132	132
S	M	PFS04	225	225	184	188	226	242	156	156	153	153	116	116	117	117	132	132
S	F	PFS05	225	225	184	188	222	242	158	158	153	153	116	116	117	117	132	132
S	F	PFS06	217	225	186	190	242	242	150	156	153	161	116	116	117	119	132	132
S	M	PFS07	225	225	186	188	234	242	156	158	153	153	116	116	117	117	132	132
S	M	PFS08	225	225	188	190	226	234	150	156	153	163	116	116	117	117	132	132
S	M	PFS09	225	225	188	190	234	242	156	158	153	153	116	116	117	117	132	132
S	F	PFS10	217	225	188	188	238	242	150	164	153	163	116	116	117	117	132	132
S	F	PFS11	225	225	174	186	246	246	150	156	159	161	116	116	117	117	132	132
S	M	PFS12	217	223	174	184	234	242	150	164	163	163	116	118	117	117	132	132
S	F	PFS13	223	225	188	190	234	242	150	150	163	163	116	116	117	117	132	132
S	F	PFS14	225	225	186	186	234	242	150	164	163	163	116	116	117	117	132	132
S	F	PFS15	217	225	188	188	238	242	150	164	153	163	116	116	117	117	132	132
S	F	PFS16	221	225	186	190	234	242	150	158	153	153	116	118	117	117	132	132
S	F	PFS17	225	225	188	190	234	246	150	156	153	163	116	116	117	117	132	132
S	M	PFS18	225	227	188	190	234	234	150	150	153	153	116	116	117	117	132	132
S	F	PFS19	225	225	188	190	234	242	150	150	163	163	116	116	117	117	132	132
S	M	PFS20	223	225	184	190	242	242	150	156	153	163	116	116	117	117	132	132
S	F	PFS21	225	225	188	190	234	246	150	156	153	163	116	116	117	117	132	132
S	F	PFS22	223	227	184	190	234	242	150	156	153	153	116	116	117	117	132	132
S	M	PFS23	225	227	184	188	234	234	150	156	153	163	116	116	117	117	132	132
S	F	PFS24	221	225	184	190	242	242	156	156	153	161	116	116	117	117	132	132
S	F	PFS25	225	225	186	186	234	242	150	164	163	163	116	116	117	117	132	132
S	M	PFS26	217	217	188	188	234	242	158	158	153	163	116	116	117	117	132	132
S	M	PFS27	225	227	186	190	242	242	150	156	153	153	116	116	117	117	132	132
S	M	PFS28	225	225	186	186	234	242	150	150	163	163	116	116	117	117	132	132
S	F	PFS29	225	225	188	190	242	246	156	156	161	163	116	116	117	117	132	132
S	F	PFS30	217	225	186	190	234	242	156	156	153	153	116	116	117	117	132	132
S	M	PFS31	217	225	188	190	242	242	150	156	153	153	108	116	117	117	132	132
		pop = RH
S	F	RH02	223	223	174	174	238	242	150	150	153	163	116	116	117	117	132	132
S	M	RH04	221	223	188	188	238	238	150	158	155	163	106	106	117	117	132	132
S	F	RH05	223	223	188	188	234	238	150	150	163	163	116	116	117	117	132	132
S	F	RH06	221	223	174	174	238	242	150	158	153	163	116	116	117	117	132	132
S	F	RH07	221	223	174	188	238	242	156	158	155	163	116	118	117	117	132	132
S	F	RH08	221	223	186	188	238	238	150	150	153	163	106	116	117	117	132	132
S	F	RH09	223	223	174	188	234	238	156	156	155	163	116	116	117	117	132	132
S	F	RH10	223	223	174	174	238	242	158	160	163	163	118	118	117	117	132	132
S	F	RH11	223	223	174	188	238	242	150	156	163	163	118	118	117	117	132	132
S	F	RH12	221	223	174	188	234	234	150	150	163	163	116	118	117	117	132	132
S	M	RH13	221	223	174	188	238	242	158	160	155	163	106	118	117	117	132	132
S	F	RH14	221	223	174	188	238	238	150	158	155	163	116	116	117	117	132	132
S	M	RH15	221	223	174	188	238	238	158	160	155	163	118	118	117	117	132	132
S	M	RH16	223	223	174	188	238	238	150	150	153	163	116	116	117	117	132	132
S	F	RH17	221	223	174	188	238	238	150	156	163	163	116	116	117	117	132	132
S	F	RH18	221	223	174	182	234	238	150	160	161	163	106	116	117	117	132	132
S	F	RH19	221	223	174	182	234	238	150	150	163	163	106	116	117	117	132	132
S	F	RH20	221	221	174	182	222	238	150	156	163	163	106	116	117	117	132	132
S	F	RH21	223	223	174	182	238	238	150	160	161	163	106	116	117	117	132	132
S	M	RH22	221	223	174	188	234	238	150	160	163	163	116	116	117	117	132	132
S	?	RH23	223	223	174	182	234	238	150	158	163	163	106	116	117	117	132	132
S	M	RH24	221	223	174	188	238	238	150	158	163	163	106	116	117	117	132	132
S	M	RH25	221	221	182	188	234	238	150	160	163	163	116	118	117	117	132	132
S	M	RH26	221	223	174	174	234	238	150	158	163	163	108	116	117	117	132	132
S	M	RH27	221	223	174	182	234	238	156	158	163	163	116	116	117	117	132	132
S	M	RH28	221	221	174	182	234	238	150	150	163	163	118	118	117	117	132	132
S	F	RH29	221	221	174	174	234	238	156	158	163	163	116	116	117	117	132	132
S	F	RH30	221	223	174	174	234	238	156	158	163	163	116	116	117	117	132	132
S	F	RH31	221	223	182	182	234	238	150	150	163	163	116	118	117	117	132	132
		pop = RHAG
S	F	RHAGA112	221	223	174	188	238	238	148	150	153	163	116	116	117	117	132	132
S	F	RHAGA113	221	223	174	188	238	242	148	158	153	163	106	116	117	117	132	132
S	F	RHAGA114	221	223	174	188	238	242	148	158	153	163	106	116	117	117	132	132
S	M	RHAGA115	221	223	174	188	238	238	148	158	153	163	116	116	117	117	132	132
S	F	RHAGA116	221	223	174	174	238	242	148	150	153	163	116	116	117	117	132	132
S	M	RHAGA117	221	223	174	174	238	242	148	158	153	163	106	116	117	117	132	132
S	M	RHAGA118	221	223	174	174	238	238	148	150	163	163	116	116	117	117	132	132
S	M	RHAGA119	221	223	174	174	234	238	150	150	155	163	118	?	117	117	132	132
S	M	RHAGA120	221	223	174	188	238	238	148	150	153	163	106	116	117	117	132	132
S	M	RHAGA121	221	223	174	188	238	242	148	158	153	163	106	116	117	117	132	132
S	M	RHAGA122	221	223	174	188	238	242	148	158	153	163	116	116	117	117	132	132
S	M	RHAGA123	221	223	174	174	238	242	150	150	153	163	116	116	117	117	132	132
S	F	RHAGA124	221	223	174	174	238	242	148	158	153	163	116	116	117	117	132	132
S	F	RHAGA131	223	223	174	186	234	238	150	158	163	163	116	118	117	117	132	132
S	F	RHAGA132	221	221	174	188	234	238	150	150	163	161	116	118	117	117	132	132
S	F	RHAGA133	221	223	186	188	238	238	150	150	163	163	118	?	117	117	132	132
S	M	RHAGA136	221	223	174	188	238	238	150	158	163	163	116	116	117	117	132	132
S	M	RHAGA145	221	221	174	182	234	238	150	156	163	163	116	118	117	117	132	132
S	M	RHAGA146	221	223	174	174	234	238	150	158	163	163	118	118	117	117	132	132
S	M	RHAGA312	223	223	174	174	234	238	158	160	163	163	106	116	117	117	132	132
S	M	RHAGA313	221	225	174	188	238	238	148	150	155	163	106	116	117	117	132	132
S	F	RHAGA314	223	225	174	174	234	234	158	160	163	163	116	118	117	117	132	132
S	F	RHAGA315	221	221	174	188	238	238	148	150	163	163	106	116	117	117	132	132
S	F	RHAGA316	221	225	174	188	238	242	150	150	155	163	106	116	117	117	132	132
S	F	RHAGA317	221	221	174	174	238	238	150	150	155	163	106	116	117	117	132	132
S	F	RHAGA318	225	225	174	174	234	238	150	158	155	163	116	116	117	117	132	132
S	M	RHAGA319	223	223	174	174	234	238	150	160	163	163	106	118	117	117	132	132
S	F	RHAGA320	221	221	174	188	238	242	150	150	163	163	106	116	117	117	132	132
S	M	RHAGA321	221	221	174	174	238	238	150	150	155	163	106	116	117	117	132	132
S	F	RHAGA322	223	225	174	174	234	238	150	160	155	163	116	118	117	117	132	132
S	M	RHAGA323	221	225	174	188	238	238	148	150	163	163	106	116	117	117	132	132
S	F	RHAGA324	223	225	174	174	234	238	150	150	163	163	106	116	117	117	132	132
S	F	RHAGA325	221	221	174	188	238	238	150	150	155	163	116	116	117	117	132	132
S	M	RHAGA326	221	223	174	174	238	238	150	156	163	163	116	116	117	117	132	132
S	M	RHAGA327	221	223	174	188	234	242	156	158	163	163	118	?	117	117	132	132
S	M	RHAGA328	221	223	174	188	238	238	150	150	163	163	106	116	117	117	132	132
S	M	RHAGA329	221	223	174	188	234	238	150	150	163	163	118	118	117	117	132	132
S	F	RHAGA330	221	221	174	182	234	238	150	158	163	163	116	118	117	117	132	132
S	M	RHAGA331	223	223	174	174	234	238	150	150	163	163	116	118	117	117	132	132
S	M	RHAGA332	221	225	174	174	238	238	148	150	163	163	116	116	117	117	132	132
S	F	RHAGA333	221	223	182	188	234	238	156	158	163	163	116	118	117	117	132	132
S	F	RHAGA334	221	223	182	188	234	238	150	158	163	163	116	116	117	117	132	132
S	M	RHAGA335	221	223	174	174	234	242	150	150	163	163	116	118	117	117	132	132
S	F	RHAGA336	221	221	174	174	234	238	150	150	163	163	116	116	117	117	132	132
		pop = HC
S	F	RHHC01	221	221	188	188	234	234	158	158	155	163	116	116	117	117	132	132
S	F	RHHC02	221	223	188	188	238	242	150	150	163	163	116	116	117	117	132	132
S	M	RHHC03	221	223	174	188	238	238	158	158	155	155	116	116	117	117	132	132
S	M	RHHC04	221	221	182	182	238	238	150	158	163	163	118	118	117	117	132	132
S	F	RHHC05	221	221	174	174	234	238	150	158	163	163	116	116	117	117	132	132
S	F	RHHC06	221	221	174	182	242	242	150	150	163	163	116	118	117	117	132	132
S	M	RHHC07	221	223	174	188	234	238	150	150	153	163	106	116	117	117	132	132
S	F	RHHC08	221	223	188	188	234	238	158	160	155	163	106	116	117	117	132	132
S	F	RHHC09	221	223	188	188	234	242	150	150	163	163	116	116	117	117	132	132
S	M	RHHC10	221	221	186	186	238	242	150	156	155	163	116	116	117	117	132	132
S	F	RHHC11	221	221	174	186	234	238	150	156	155	163	116	116	117	117	132	132
S	M	RHHC12	221	221	174	174	234	234	150	150	163	163	116	116	117	121	132	132
S	M	RHHC13	221	221	188	188	234	234	150	158	163	163	116	118	117	117	132	132
S	M	RHHC14	221	221	174	188	242	242	150	150	163	163	116	118	117	117	132	132
S	F	RHHC15	221	221	174	188	234	242	150	150	163	163	116	118	117	117	132	132
S	M	RHHC16	221	221	188	188	234	234	150	158	163	163	108	116	117	117	132	132
S	M	RHHC17	221	223	174	188	234	238	148	158	153	163	116	116	117	117	132	132
S	M	RHHC18	221	221	174	182	238	242	150	158	155	163	116	118	117	117	132	132
S	F	RHHC19	221	221	182	188	234	238	150	158	155	163	108	116	117	117	132	132
S	M	RHHC20	221	223	174	174	234	242	150	150	163	163	116	118	117	117	132	132
S	F	RHHC21	221	221	174	174	238	242	150	158	153	163	118	118	117	117	132	132
S	F	RHHC22	221	223	174	174	234	242	148	150	163	163	116	118	117	117	132	132
S	M	RHHC23	221	221	188	188	234	234	150	158	163	163	116	116	117	117	132	132
S	M	RHHC24	221	221	188	188	234	238	150	160	163	163	116	116	117	117	132	132
		pop = SB
S	F	SB A0392	225	233	184	188	226	226	156	156	153	153	116	116	117	117	132	135
S	M	SB D0116	219	225	184	186	238	242	156	156	161	163	106	116	117	117	132	132
S	F	SB D0165	225	225	184	184	226	242	156	156	161	163	116	116	117	117	132	132
S	F	SB D0171	225	233	188	188	226	226	156	156	161	163	116	116	117	117	132	135
S	F	SB D0173	223	225	168	188	226	226	150	156	153	153	106	116	117	117	132	132
S	F	SB D0176	225	225	184	184	226	226	156	156	161	163	116	116	117	117	132	132
S	F	SB D0228	219	225	186	188	226	234	150	156	153	163	116	116	117	117	132	132
S	F	SB D0238	225	233	188	188	226	238	156	156	163	163	106	116	117	117	132	135
S	F	SB D0239	215	215	184	188	226	238	152	156	167	167	106	116	117	117	132	132
S	F	SB D0240	225	225	184	188	226	238	150	156	163	163	116	116	117	117	132	132
S	F	SB D0241	219	225	184	186	226	238	150	152	161	161	116	116	117	117	132	132
S	F	SB D0242	223	225	168	184	238	242	156	156	153	163	116	116	117	117	132	132
S	M	SB D0250	215	219	184	188	238	242	156	156	161	161	116	116	117	117	132	132
S	F	SB D0271	225	225	184	184	226	226	156	156	163	163	106	116	117	117	132	135
S	F	SB D0272	223	223	168	188	234	242	150	156	153	167	106	116	117	117	135	135
S	F	SB D0273	217	219	184	192	226	226	150	156	153	161	116	116	117	117	132	132
S	F	SB D0274	225	225	188	188	238	238	156	156	163	167	106	116	117	117	132	132
S	F	SB D0430*	225	233	168	184	226	226	156	156	167	167	108	116	117	117	132	135
S	F	SB D2258	223	225	168	188	234	234	150	156	161	163	116	116	117	117	132	135
S	F	SB D2422	217	217	196	196	226	226	156	164	153	161	106	116	117	117	132	132
		pop = SBAG
S	F	SBAG84	225	233	168	188	226	238	150	156	167	?	116	116	117	117	132	132
S	M	SBAGD377	225	225	184	188	238	238	156	156	163	?	116	116	117	117	132	132
S	F	SBAGD378	217	225	184	188	226	238	156	156	153	167	106	116	117	117	132	132
S	F	SBAGD379	225	225	184	184	226	226	156	156	163	167	116	116	117	117	132	132
S	F	SBAGD380	225	225	184	192	226	238	150	156	163	163	116	116	117	117	132	132
S	F	SBAGD381	217	225	188	188	226	238	150	156	153	153	106	116	117	117	132	132
S	F	SBAGD382	225	225	184	184	238	238	156	156	163	163	116	116	117	117	132	132
S	M	SBAGD383	225	225	184	188	226	238	156	156	163	167	116	116	117	117	132	132
S	F	SBAGD384	225	233	184	188	226	238	156	156	163	167	116	116	117	117	132	132
S	M	SBAGD385	225	225	184	188	226	226	156	156	161	167	116	116	117	117	132	132
S	M	SBAGD386	225	225	188	188	238	246	156	156	153	163	106	116	117	117	132	132
S	F	SBAGD387	225	233	168	188	226	238	150	156	163	167	116	116	117	117	132	132
S	F	SBAGD388	225	233	184	188	226	238	156	156	163	167	116	116	117	117	132	132
S	F	SBAGD409	225	225	188	188	226	226	156	156	153	161	106	116	117	117	132	132
S	F	SBAGD410	225	225	188	188	226	234	156	156	161	163	106	116	117	117	132	135
S	F	SBAGD411	225	225	168	184	238	238	156	156	163	163	116	116	117	117	132	132
S	F	SBAGD412	225	225	?	?	226	238	156	156	163	167	116	116	117	117	132	132
S	F	SBAGD413	225	233	168	184	226	238	156	156	161	167	116	116	117	117	132	135
S	F	SBAGD414	225	225	184	184	238	238	156	156	163	163	116	116	117	117	132	132
S	F	SBAGD415	225	233	168	?	226	226	156	156	167	167	116	116	117	117	132	135
S	F	SBAGD416	217	225	184	188	234	238	150	156	153	163	106	116	117	117	132	132
S	F	SBAGD417	225	225	188	192	226	238	150	156	163	163	116	116	117	117	132	132
S	F	SBAGD424	225	233	168	184	226	238	156	156	153	163	116	116	117	117	132	135
S	F	SBAGD425	225	225	168	188	226	238	156	156	163	167	106	116	117	117	132	132
S	F	SBAGD426	225	225	?	?	226	238	156	156	161	167	116	116	117	117	132	132
S	F	SBAGD427	225	225	168	168	226	226	156	156	161	167	106	116	117	117	132	132
S	F	SBAGD429	217	225	184	188	226	238	156	156	163	167	116	116	117	117	132	132
S	F	SBAGD430	225	233	168	184	226	226	156	156	167	?	116	116	117	117	132	135
S	F	SBAGD431	225	225	?	?	226	226	156	156	163	163	116	116	117	117	132	132
S	F	SBAGD432	225	227	?	?	238	238	156	156	153	153	116	116	117	117	132	132
S	F	SBAGD433	217	233	184	188	238	238	156	156	153	153	116	116	117	117	132	135
S	F	SBAGD434	217	225	168	188	226	238	156	156	153	161	106	116	117	117	132	132
S	F	SBAGD435	225	233	168	184	226	226	156	156	163	163	116	116	117	117	132	132
		pop = SHAG
S	M	SHAGA346	221	223	186	188	246	246	156	158	153	159	106	116	117	117	132	132
S	F	SHAGD397	219	225	184	188	226	246	150	158	153	153	116	116	117	117	132	135
S	F	SHAGD398	219	225	168	184	246	246	156	158	153	159	106	116	117	117	132	132
S	F	SHAGD400	219	225	168	188	226	246	156	156	153	163	116	118	117	117	132	132
S	F	SHAGD401	223	223	168	186	246	246	156	156	153	159	116	116	115	117	132	132
S	M	SHAGD404	219	225	168	188	226	246	152	158	153	163	116	116	117	117	132	132
S	M	SHAGD405	225	225	186	186	246	246	152	156	153	153	106	116	117	117	132	132
S	M	SHAGD406	225	225	188	190	226	246	150	156	153	163	116	116	117	117	132	132
S	M	SHAGD407	225	225	186	188	234	234	150	156	153	153	106	116	117	117	132	132
S	M	SHAGD408	225	225	184	192	242	246	156	156	153	153	106	116	117	117	132	132
S	F	SHAGD436	225	225	186	188	234	246	156	156	153	153	116	116	115	117	132	132
S	M	SHAGD437	217	223	?	?	226	246	156	156	161	163	106	116	117	117	132	132
S	F	SHAGD438	219	225	168	188	226	246	150	158	159	163	116	118	117	117	132	135
S	F	SHAGD439	225	225	188	188	246	246	156	156	163	163	116	116	117	117	132	132
S	F	SHAGD468	223	223	186	188	246	246	156	158	153	153	106	118	117	117	132	132
S	F	SHAGD469	223	223	188	?	234	246	150	156	159	163	106	118	117	117	132	132
S	F	SHAGD470	219	225	184	184	226	246	156	156	153	159	116	116	117	117	132	132
S	F	SHAGD471	219	225	168	184	246	246	156	156	153	153	116	116	115	117	132	132
S	M	SHAGD472	225	225	168	188	226	246	150	158	153	153	116	116	117	117	132	135
S	F	SHAGD473	225	225	186	188	246	246	150	152	153	159	116	118	117	117	132	132
S	F	SHAGD475	225	225	188	188	226	246	150	158	153	163	116	116	117	117	132	132
		pop = SkAG
S	M	SkAGD607	217	225	184	188	234	242	150	156	161	163	106	116	117	117	132	132
S	F	SkAGD608	217	229	188	?	242	246	156	156	163	163	116	118	117	117	132	132
S	F	SkAGD609	221	229	184	188	226	238	156	164	163	163	116	116	117	117	132	132
S	F	SkAGD610	229	229	184	188	234	238	156	156	153	153	106	116	117	117	132	132
S	M	SkAGD611	221	229	188	?	234	242	150	156	161	163	116	116	117	117	132	132
S	F	SkAGD612	221	229	184	184	226	234	150	156	161	163	116	116	117	117	132	132
S	F	SkAGD613	221	225	184	186	226	242	156	156	161	163	116	116	117	117	132	132
S	F	SkAGD614	225	229	188	190	226	234	156	156	155	161	106	116	117	117	132	132
S	F	SkAGD615	225	225	184	188	242	246	156	156	163	163	116	116	117	117	132	132
S	F	SkAGD616	221	225	184	186	242	242	156	156	161	163	116	116	117	117	132	132
S	F	SkAGD617	225	225	184	188	226	246	150	156	153	163	116	116	117	117	132	132
S	F	SkAGD618	221	225	184	188	234	238	150	150	161	161	106	118	117	117	132	132
S	F	SkAGD619	221	221	188	188	226	246	156	158	153	165	116	118	117	117	132	132
S	F	SkAGD620	217	217	188	?	242	242	156	158	153	165	116	116	117	117	132	132
S	M	SkAGD622	217	217	184	186	234	242	156	156	153	153	116	118	117	117	132	132
S	F	SkAGD623	215	223	184	188	234	242	150	156	161	163	116	118	117	117	132	135
S	F	SkAGD624	225	229	186	188	226	234	150	156	153	163	116	118	117	117	132	132
S	F	SkAGD625	217	217	186	188	242	246	156	156	153	163	116	116	117	117	132	132
S	F	SkAGD626	217	225	188	188	242	246	156	158	163	165	116	118	117	117	132	132
